# Supplementary material for: Molecular Survey and Genetic Characterization of Hop Stunt Viroid (HSVd) in Fruit Trees in Kazakhstan
Source: Viruses. 2025 Nov 26;17(12):1547. doi: 10.3390/v17121547 (PMC12737526; doi:10.3390/v17121547)
Supplement: Supplementary file 1 [file viruses-17-01547-s001.zip]

Archive with 1 entries (1 files):
- viruses-3970502-supplementary.pdf
